# Supplementary material for: HaMADS3, HaMADS7, and HaMADS8 are involved in petal prolongation and floret symmetry establishment in sunflower (Helianthus annuus L.)
Source: PeerJ. 2024 Jul 2;12:e17586. doi: 10.7717/peerj.17586 (PMC11225715; doi:10.7717/peerj.17586)
Supplement: Supplemental Information 4 [file peerj-12-17586-s004.xlsx]

## Sheet: Sheet1
Supplementary Table 1 Detailed information of RNA-seq data
Tissue	Sample	Raw reads	Clean reads	Clean bases	Error rate (%)	Q20	Q30	GC (%)	Total mapped (%)	Unique_mapped (%)
Root	WTR_1	41308772	40881344	6.08 G	0.03	97.64	93.25	44.54	0.8031	0.7724
	WTR_2	42465532	41532166	6.19 G	0.02	98.13	94.5	45.75	0.7825	0.7518
	WTR_3	45419702	44655318	6.65 G	0.02	98.13	94.39	44.52	0.8111	0.7788
Stem	WTS_1	55076058	54728008	8.11 G	0.03	98.06	94.09	45.81	0.873	0.8406
	WTS_2	56341902	55985114	8.28 G	0.03	98.07	94.11	45.6	0.8745	0.8418
	WTS_3	53383432	53010870	7.86 G	0.03	97.98	93.9	45.53	0.8736	0.8412
Leaf	WTL_1	51661678	51164438	7.62 G	0.02	98.72	95.87	45.43	0.8604	0.816
	WTL_2	45613834	44934046	7.66 G	0.02	98.19	94.46	45.13	0.8484	0.8049
	WTL_3	47145940	46455952	7.47 G	0.02	98.16	94.46	45.36	0.8513	0.8055
Flower	WTSt2_1	46931280	46633954	6.96 G	0.02	98.78	95.99	44.87	0.8831	0.8486
	WTSt2_2	49006598	48684362	7.25 G	0.02	98.62	95.53	44.64	0.8784	0.843
	WTSt2_3	50026214	49654636	7.41 G	0.02	98.71	95.77	44.86	0.8685	0.8337
	WTSt3_1	50986828	50570240	7.54 G	0.02	98.68	95.75	44.94	0.8613	0.8286
	WTSt3_2	53397256	53100754	7.92 G	0.02	98.88	96.26	44.77	0.8846	0.8499
	WTSt3_3	50354554	50051414	7.47 G	0.02	98.78	95.99	44.88	0.8855	0.852
	WTSt4_1	53218818	52871436	7.90 G	0.02	98.61	95.49	44.66	0.89	0.8568
	WTSt4_2	47062382	46777366	6.98 G	0.02	98.81	96.06	44.71	0.8871	0.8541
	WTSt4_3	50807330	50485162	7.54 G	0.02	98.79	96.01	44.83	0.8887	0.8556
	WTSt5_1	52008362	51701866	7.72 G	0.02	98.86	96.22	44.89	0.88	0.8423
	WTSt5_2	51020276	50736188	7.57 G	0.02	98.8	96.06	44.75	0.8784	0.8418
	WTSt5_3	55604718	55204756	8.23 G	0.02	98.76	95.95	44.8	0.8898	0.8524
	WTSt6_1	50138424	49793838	7.39 G	0.02	98.33	94.76	44.69	0.8642	0.8299
	WTSt6_2	49909822	49566876	7.39 G	0.02	98.73	95.86	45.24	0.852	0.8187
	WTSt6_3	52625552	52110518	7.76 G	0.02	98.61	95.57	44.88	0.8668	0.8324
	WTSt7_1	46900032	46262792	6.87 G	0.02	98.13	94.34	44.79	0.877	0.8431
	WTSt7_2	55142098	54741350	8.16 G	0.02	98.75	95.92	44.88	0.8891	0.8546
	WTSt7_3	47281202	46971410	7.01 G	0.02	98.77	95.98	44.79	0.8895	0.8556
	WTSt8_1	47781544	47242054	7.05 G	0.02	98.74	95.94	45.14	0.8651	0.8332
	WTSt8_2	55196552	54823316	8.17 G	0.02	98.77	95.98	44.97	0.8712	0.8383
	WTSt8_3	46398448	45586124	6.79 G	0.02	98.24	94.66	45.32	0.865	0.833
