# Supplementary material for: HaMADS3, HaMADS7, and HaMADS8 are involved in petal prolongation and floret symmetry establishment in sunflower (Helianthus annuus L.)
Source: PeerJ. 2024 Jul 2;12:e17586. doi: 10.7717/peerj.17586 (PMC11225715; doi:10.7717/peerj.17586)
Supplement: Supplemental Information 6 [file peerj-12-17586-s006.xlsx]

## Sheet: Sheet1
Supplementary Table 3 Annotations of 29 MADS-box genes
Gene name	Gene symble	Gene description	GO_id	GO_term	Go_description	KO_id	KO_name	COG_id	COG_functional_Categories	NR_hit-name	NR_description	Swiss-prot_hit-name	Swiss-Prot_description	Pfam_id	Domain	Domain_description		Reported genes
HaMADS1	LOC110885489	MADS-box transcription factor 23-like				K09264	K09264	COG5068	K:Transcription	XP_021988890.1	MADS-box transcription factor 23-like [Helianthus annuus]	sp|Q9M2K8|AGL18_ARATH	Agamous-like MADS-box protein AGL18 OS=Arabidopsis thaliana OX=3702 GN=AGL18 PE=1 SV=1	PF00319.15;PF01486.14	SRF-TF;K-box	SRF-type transcription factor (DNA-binding and dimerisation domain;K-box region
HaMADS2	LOC110926534	truncated transcription factor CAULIFLOWER A-like				K09264	K09264	COG5068	K:Transcription	XP_022026011.1	truncated transcription factor CAULIFLOWER A-like [Helianthus annuus]	sp|Q10CQ1|MAD14_ORYSJ	MADS-box transcription factor 14 OS=Oryza sativa subsp. japonica OX=39947 GN=MADS14 PE=1 SV=2	PF00319.15;PF01486.14	SRF-TF;K-box	SRF-type transcription factor (DNA-binding and dimerisation domain;K-box region
HaMADS3	LOC110941381	agamous-like MADS-box protein AGL11	GO:0003700;GO:0046983;GO:0005634;GO:0045944;GO:0000977	molecular_function;molecular_function;cellular_component;biological_process;molecular_function	MF:transcription factor activity, sequence-specific DNA binding;MF:protein dimerization activity;CC:nucleus;BP:positive regulation of transcription from RNA polymerase II promoter;MF:RNA polymerase II regulatory region sequence-specific DNA binding	K09264	K09264	COG5068	K:Transcription	XP_022038697.1	agamous-like MADS-box protein AGL11 [Helianthus annuus]	sp|F6I457|AG11C_VITVI	Agamous-like MADS-box protein AGL11 OS=Vitis vinifera OX=29760 GN=AGL11 PE=2 SV=1	PF00319.18;PF01486.17	SRF-TF;K-box	SRF-type transcription factor (DNA-binding and dimerisation domain;K-box region
HaMADS4	LOC110912960	MADS-box protein JOINTLESS-like, transcript variant X2				K09260	MEF2A	COG5068	K:Transcription	XP_022013493.1	MADS-box protein JOINTLESS-like isoform X2 [Helianthus annuus]	sp|Q9FUY6|JOIN_SOLLC	MADS-box protein JOINTLESS OS=Solanum lycopersicum OX=4081 GN=J PE=1 SV=1	PF00319.15;PF01486.14	SRF-TF;K-box	SRF-type transcription factor (DNA-binding and dimerisation domain;K-box region
HaMADS5	LOC110942417	MADS-box protein SVP-like				K09260	MEF2A	COG5068;ENOG4111FD0	K:Transcription;S:Function unknown	XP_022039867.1	putative transcription factor, MADS-box, Transcription factor, K-box [Helianthus annuus]	sp|Q9FVC1|SVP_ARATH	MADS-box protein SVP OS=Arabidopsis thaliana OX=3702 GN=SVP PE=1 SV=1	PF00319.15;PF01486.14	SRF-TF;K-box	SRF-type transcription factor (DNA-binding and dimerisation domain;K-box region
HaMADS6	LOC110912052	MADS-box protein AGL24-like, transcript variant X4				K09260	MEF2A	COG5068;ENOG4111FD0	K:Transcription;S:Function unknown	XP_022012415.1	MADS-box protein AGL24-like isoform X2 [Helianthus annuus]	sp|Q9FUY6|JOIN_SOLLC	MADS-box protein JOINTLESS OS=Solanum lycopersicum OX=4081 GN=J PE=1 SV=1	PF00319.15;PF01486.14	SRF-TF;K-box	SRF-type transcription factor (DNA-binding and dimerisation domain;K-box region
HaMADS7	LOC110865152	agamous-like MADS-box protein AGL9 homolog, transcript variant X2						COG5068	K:Transcription	XP_021970065.1	agamous-like MADS-box protein AGL9 homolog isoform X2 [Helianthus annuus]	sp|Q03489|AGL9_PETHY	Agamous-like MADS-box protein AGL9 homolog OS=Petunia hybrida OX=4102 GN=FBP2 PE=1 SV=2	PF00319.15;PF01486.14	SRF-TF;K-box	SRF-type transcription factor (DNA-binding and dimerisation domain;K-box region
HaMADS8	LOC110894044	MADS-box transcription factor 6	GO:0043565;GO:0044212;GO:0003700;GO:0005634;GO:0007275;GO:0045944;GO:0000977;GO:0048481;GO:0046983;GO:0008134	molecular_function;molecular_function;molecular_function;cellular_component;biological_process;biological_process;molecular_function;biological_process;molecular_function;molecular_function	MF:sequence-specific DNA binding;MF:transcription regulatory region DNA binding;MF:transcription factor activity, sequence-specific DNA binding;CC:nucleus;BP:multicellular organism development;BP:positive regulation of transcription from RNA polymerase II promoter;MF:RNA polymerase II regulatory region sequence-specific DNA binding;BP:plant ovule development;MF:protein dimerization activity;MF:tr…	K09264	K09264	COG5068	S:Function unknown	XP_021996898.1	MADS-box transcription factor 6 [Helianthus annuus] >XP_021996898.1 MADS-box transcription factor 6 [Helianthus annuus] >OTG04112.1 putative MADS-box transcription factor 6 [Helianthus annuus]	sp|Q8LLR1|MADS3_VITVI	Agamous-like MADS-box protein MADS3 OS=Vitis vinifera OX=29760 GN=MADS3 PE=2 SV=1	PF01486.17;PF00319.18	K-box;SRF-TF	K-box region;SRF-type transcription factor (DNA-binding and dimerisation domain
HaMADS9	LOC110894045	MADS-box protein SOC1-like, transcript variant X1				K09260	MEF2A	COG5068	K:Transcription	XP_021996899.1	MADS-box protein SOC1-like isoform X1 [Helianthus annuus]	sp|O64645|SOC1_ARATH	MADS-box protein SOC1 OS=Arabidopsis thaliana OX=3702 GN=SOC1 PE=1 SV=1	PF00319.15;PF01486.14	SRF-TF;K-box	SRF-type transcription factor (DNA-binding and dimerisation domain;K-box region
HaMADS10	LOC110911036	truncated transcription factor CAULIFLOWER A-like, transcript variant X2				K09264	K09264	COG5068	K:Transcription	XP_022011291.1	truncated transcription factor CAULIFLOWER A-like isoform X2 [Helianthus annuus]	sp|P35631|AP1_ARATH	Floral homeotic protein APETALA 1 OS=Arabidopsis thaliana OX=3702 GN=AP1 PE=1 SV=2	PF01486.14;PF00319.15	K-box;SRF-TF	K-box region;SRF-type transcription factor (DNA-binding and dimerisation domain
HaMADS11	LOC110918519	truncated transcription factor CAULIFLOWER A-like				K09264	K09264	COG5068	K:Transcription	XP_022018509.1	putative transcription factor, MADS-box, Transcription factor, K-box [Helianthus annuus]	sp|Q42429|AGL8_SOLTU	Agamous-like MADS-box protein AGL8 homolog OS=Solanum tuberosum OX=4113 PE=2 SV=1	PF01486.14;PF00319.15	K-box;SRF-TF	K-box region;SRF-type transcription factor (DNA-binding and dimerisation domain
HaMADS12	LOC110917628	MADS-box protein CMB1-like, transcript variant X1				K09264	K09264	COG5068	K:Transcription	XP_022017817.1	MADS-box protein CMB1-like [Helianthus annuus]	sp|Q7Y040|EJ2_SOLLC	MADS-box protein EJ2 OS=Solanum lycopersicum OX=4081 GN=EJ2 PE=1 SV=1	PF01486.14;PF00319.15	K-box;SRF-TF	K-box region;SRF-type transcription factor (DNA-binding and dimerisation domain
HaMADS13	LOC110895369	agamous-like MADS-box protein AGL27, transcript variant X2				K09264	K09264	COG5068	K:Transcription	XP_021998375.1	agamous-like MADS-box protein AGL27 isoform X2 [Helianthus annuus]	sp|Q9AT76|AGL27_ARATH	Agamous-like MADS-box protein AGL27 OS=Arabidopsis thaliana OX=3702 GN=AGL27 PE=1 SV=1	PF00319.15;PF01486.14	SRF-TF;K-box	SRF-type transcription factor (DNA-binding and dimerisation domain;K-box region
HaMADS14	LOC110912095	MADS-box protein AGL42-like, transcript variant X2				K09260	MEF2A	COG5068	K:Transcription	XP_022012459.1	MADS-box protein AGL42-like isoform X2 [Helianthus annuus]	sp|Q9FIS1|AGL42_ARATH	MADS-box protein AGL42 OS=Arabidopsis thaliana OX=3702 GN=AGL42 PE=1 SV=1	PF00319.15;PF01486.14	SRF-TF;K-box	SRF-type transcription factor (DNA-binding and dimerisation domain;K-box region
HaMADS15	LOC110868735	truncated transcription factor CAULIFLOWER A-like				K09264	K09264	COG5068	K:Transcription	XP_021973672.1	truncated transcription factor CAULIFLOWER A-like [Helianthus annuus]	sp|P35631|AP1_ARATH	Floral homeotic protein APETALA 1 OS=Arabidopsis thaliana OX=3702 GN=AP1 PE=1 SV=2	PF01486.14;PF00319.15	K-box;SRF-TF	K-box region;SRF-type transcription factor (DNA-binding and dimerisation domain
HaMADS16	LOC110879310	agamous-like MADS-box protein AGL11	GO:0048316;GO:0080155;GO:0003700;GO:0005634;GO:0048481;GO:0006355;GO:0048283;GO:0003677;GO:0046983	biological_process;biological_process;molecular_function;cellular_component;biological_process;biological_process;biological_process;molecular_function;molecular_function	BP:seed development;BP:regulation of double fertilization forming a zygote and endosperm;MF:transcription factor activity, sequence-specific DNA binding;CC:nucleus;BP:plant ovule development;BP:regulation of transcription, DNA-templated;BP:indeterminate inflorescence morphogenesis;MF:DNA binding;MF:protein dimerization activity	K09264	K09264	COG5068	K:Transcription	XP_021983447.1	putative K-box region and MADS-box transcription factor family protein [Helianthus annuus]	sp|Q38836|AGL11_ARATH	Agamous-like MADS-box protein AGL11 OS=Arabidopsis thaliana OX=3702 GN=AGL11 PE=1 SV=1	PF00319.15;PF01486.14	SRF-TF;K-box	SRF-type transcription factor (DNA-binding and dimerisation domain;K-box region
HaMADS17	LOC110916843	floral homeotic protein PMADS 1-like	GO:0003700;GO:0006355;GO:0046983;GO:0005634;GO:0003677	molecular_function;biological_process;molecular_function;cellular_component;molecular_function	MF:transcription factor activity, sequence-specific DNA binding;BP:regulation of transcription, DNA-templated;MF:protein dimerization activity;CC:nucleus;MF:DNA binding	K09264	K09264	COG5068	K:Transcription	XP_022017193.1	floral homeotic protein PMADS 1-like [Helianthus annuus]	sp|Q07472|MADS1_PETHY	Floral homeotic protein PMADS 1 OS=Petunia hybrida OX=4102 GN=PMADS1 PE=2 SV=1	PF00319.15;PF01486.14	SRF-TF;K-box	SRF-type transcription factor (DNA-binding and dimerisation domain;K-box region		HaAP3 (AY185363)
HaMADS18	LOC110919631	floral homeotic protein PMADS 2-like	GO:0003700;GO:0006355;GO:0046983;GO:0005634;GO:0003677	molecular_function;biological_process;molecular_function;cellular_component;molecular_function	MF:transcription factor activity, sequence-specific DNA binding;BP:regulation of transcription, DNA-templated;MF:protein dimerization activity;CC:nucleus;MF:DNA binding	K09264	K09264	COG5068	K:Transcription	XP_022019591.1	floral homeotic protein PMADS 2-like [Helianthus annuus]	sp|Q07474|MADS2_PETHY	Floral homeotic protein PMADS 2 OS=Petunia hybrida OX=4102 GN=PMADS2 PE=2 SV=1	PF00319.15;PF01486.14	SRF-TF;K-box	SRF-type transcription factor (DNA-binding and dimerisation domain;K-box region		HaPI (AY157725)
HaMADS19	LOC110941434	floral homeotic protein DEFICIENS-like	GO:0003700;GO:0006355;GO:0046983;GO:0005634;GO:0003677	molecular_function;biological_process;molecular_function;cellular_component;molecular_function	MF:transcription factor activity, sequence-specific DNA binding;BP:regulation of transcription, DNA-templated;MF:protein dimerization activity;CC:nucleus;MF:DNA binding	K09264	K09264	COG5068	L:Replication, recombination and repair	XP_022038766.1	MADS-box transcription factor HAM2 [Helianthus annuus]	sp|Q07472|MADS1_PETHY	Floral homeotic protein PMADS 1 OS=Petunia hybrida OX=4102 GN=PMADS1 PE=2 SV=1	PF00319.15;PF01486.14	SRF-TF;K-box	SRF-type transcription factor (DNA-binding and dimerisation domain;K-box region		HAM2 (EF612597)
HaMADS20	LOC110894051	floral homeotic protein PMADS 2-like	GO:0003700;GO:0006355;GO:0046983;GO:0005634;GO:0003677	molecular_function;biological_process;molecular_function;cellular_component;molecular_function	MF:transcription factor activity, sequence-specific DNA binding;BP:regulation of transcription, DNA-templated;MF:protein dimerization activity;CC:nucleus;MF:DNA binding	K09264	K09264	COG5068	S:Function unknown	XP_021996908.1	floral homeotic protein PMADS 2-like [Helianthus annuus]	sp|Q07474|MADS2_PETHY	Floral homeotic protein PMADS 2 OS=Petunia hybrida OX=4102 GN=PMADS2 PE=2 SV=1	PF00319.15;PF01486.14	SRF-TF;K-box	SRF-type transcription factor (DNA-binding and dimerisation domain;K-box region		HAM31 (AAO18230)
HaMADS21	LOC110941077	floral homeotic protein AGAMOUS-like, transcript variant X1	GO:0003700;GO:0006355;GO:0046983;GO:0005634;GO:0003677	molecular_function;biological_process;molecular_function;cellular_component;molecular_function	MF:transcription factor activity, sequence-specific DNA binding;BP:regulation of transcription, DNA-templated;MF:protein dimerization activity;CC:nucleus;MF:DNA binding	K09264	K09264	COG5068	K:Transcription	XP_022038382.1	floral homeotic protein AGAMOUS-like [Helianthus annuus]	sp|Q40872|AG_PANGI	Floral homeotic protein AGAMOUS OS=Panax ginseng OX=4054 GN=AG2 PE=2 SV=1	PF00319.15;PF01486.14	SRF-TF;K-box	SRF-type transcription factor (DNA-binding and dimerisation domain;K-box region		HAM45/HaAG (AAO18228)
HaMADS22	LOC110916889	floral homeotic protein AGAMOUS-like, transcript variant X1	GO:0003700;GO:0006355;GO:0046983;GO:0005634;GO:0003677	molecular_function;biological_process;molecular_function;cellular_component;molecular_function	MF:transcription factor activity, sequence-specific DNA binding;BP:regulation of transcription, DNA-templated;MF:protein dimerization activity;CC:nucleus;MF:DNA binding	K09264	K09264	COG5068	K:Transcription	XP_022017231.1	floral homeotic protein AGAMOUS-like isoform X1 [Helianthus annuus]	sp|Q40872|AG_PANGI	Floral homeotic protein AGAMOUS OS=Panax ginseng OX=4054 GN=AG2 PE=2 SV=1	PF00319.15;PF01486.14	SRF-TF;K-box	SRF-type transcription factor (DNA-binding and dimerisation domain;K-box region		HAM59 (AAO18229)
HaMADS23	LOC110879579	floral homeotic protein DEFICIENS-like	GO:0003700;GO:0006355;GO:0046983;GO:0005634;GO:0003677	molecular_function;biological_process;molecular_function;cellular_component;molecular_function	MF:transcription factor activity, sequence-specific DNA binding;BP:regulation of transcription, DNA-templated;MF:protein dimerization activity;CC:nucleus;MF:DNA binding	K09264	K09264	COG5068	K:Transcription	XP_021983751.1	floral homeotic protein DEFICIENS-like [Helianthus annuus]	sp|P23706|DEFA_ANTMA	Floral homeotic protein DEFICIENS OS=Antirrhinum majus OX=4151 GN=DEFA PE=1 SV=1	PF00319.15;PF01486.14	SRF-TF;K-box	SRF-type transcription factor (DNA-binding and dimerisation domain;K-box region		HAM63 (EF612598)
HaMADS24	LOC110872829	truncated transcription factor CAULIFLOWER A-like, transcript variant X1	GO:0003700;GO:0006355;GO:0046983;GO:0005634;GO:0003677	molecular_function;biological_process;molecular_function;cellular_component;molecular_function	MF:transcription factor activity, sequence-specific DNA binding;BP:regulation of transcription, DNA-templated;MF:protein dimerization activity;CC:nucleus;MF:DNA binding	K09264	K09264	COG5068	K:Transcription	XP_035832689.1	truncated transcription factor CAULIFLOWER A-like isoform X1 [Helianthus annuus]	sp|Q41276|AP1_SINAL	Floral homeotic protein APETALA 1 OS=Sinapis alba OX=3728 GN=AP1 PE=2 SV=1	PF01486.14;PF00319.15	K-box;SRF-TF	K-box region;SRF-type transcription factor (DNA-binding and dimerisation domain		HAM75 (AAL83209)
HaMADS25	LOC110915384	floral homeotic protein PMADS 1-like, transcript variant X1	GO:0003700;GO:0005634;GO:0006355;GO:0005488;GO:0003677;GO:0046983;GO:0006351	molecular_function;cellular_component;biological_process;molecular_function;molecular_function;molecular_function;biological_process	MF:transcription factor activity, sequence-specific DNA binding;CC:nucleus;BP:regulation of transcription, DNA-templated;MF:binding;MF:DNA binding;MF:protein dimerization activity;BP:transcription, DNA-templated	K09264	K09264	COG5068	K:Transcription	XP_022015757.1	floral homeotic protein PMADS 1-like isoform X1 [Helianthus annuus]	sp|Q07472|MADS1_PETHY	Floral homeotic protein PMADS 1 OS=Petunia hybrida OX=4102 GN=PMADS1 PE=2 SV=1	PF00319.15;PF01486.14	SRF-TF;K-box	SRF-type transcription factor (DNA-binding and dimerisation domain;K-box region		HAM91 (AAO18231)
HaMADS26	LOC110894535	truncated transcription factor CAULIFLOWER A-like, transcript variant X1	GO:0005488;GO:0006351	molecular_function;biological_process	MF:binding;BP:transcription, DNA-templated	K09264	K09264	COG5068	S:Function unknown	XP_021997447.1	truncated transcription factor CAULIFLOWER D-like isoform X1 [Helianthus annuus]	sp|Q41276|AP1_SINAL	Floral homeotic protein APETALA 1 OS=Sinapis alba OX=3728 GN=AP1 PE=2 SV=1	PF00319.15;PF01486.14	SRF-TF;K-box	SRF-type transcription factor (DNA-binding and dimerisation domain;K-box region		HAM92 (AAO18232)
HaMADS27	LOC110926652	agamous-like MADS-box protein AGL9 homolog						COG5068	K:Transcription	XP_022026074.1	agamous-like MADS-box protein AGL9 homolog [Helianthus annuus]	sp|O04067|AGL9_SINAL	Agamous-like MADS-box protein AGL9 homolog OS=Sinapis alba OX=3728 GN=AGL9 PE=2 SV=1	PF00319.15;PF01486.14	SRF-TF;K-box	SRF-type transcription factor (DNA-binding and dimerisation domain;K-box region		HAM137 (AAO18233)
HaMADS28	LOC110905399	agamous-like MADS-box protein AGL62				K09260	MEF2A	COG5068	K:Transcription	XP_022006870.2	agamous-like MADS-box protein AGL62 [Helianthus annuus]	sp|Q9FKK2|AGL62_ARATH	Agamous-like MADS-box protein AGL62 OS=Arabidopsis thaliana OX=3702 GN=AGL62 PE=1 SV=1	PF00319.15	SRF-TF	SRF-type transcription factor (DNA-binding and dimerisation domain
HaMADS29	LOC110891618	agamous-like MADS-box protein AGL80						COG5068	K:Transcription	XP_035835389.1	putative transcription factor, MADS-box [Helianthus annuus]			PF00319.15	SRF-TF	SRF-type transcription factor (DNA-binding and dimerisation domain
Note: the reported genes refer to members not published in previous articles (Shulg et al., 2008; Dezar et al., 2003)
