# Supplementary material for: HaMADS3, HaMADS7, and HaMADS8 are involved in petal prolongation and floret symmetry establishment in sunflower (Helianthus annuus L.)
Source: PeerJ. 2024 Jul 2;12:e17586. doi: 10.7717/peerj.17586 (PMC11225715; doi:10.7717/peerj.17586)
Supplement: Supplemental Information 7 — Petal size, cell number, cell size, TPM values, and all Cq value of qRT-PCR. [file peerj-12-17586-s007.xlsx]

## Sheet: Sheet1
Raw data of petal size, cell size and cell number
Individual	Petal size (mm)				Cell size of upper (μm)				Cell size of medium (μm)				Cell size of lower (μm)				Cell number of upper				Cell number of medium				Cell number of lower
	R	OD	ID	CD	R	OD	ID	CD	R	OD	ID	CD	R	OD	ID	CD	R	OD	ID	CD	R	OD	ID	CD	R	OD	ID	CD
WT_1	32.61	8.21	8.7	8.9	32.6	33.58	36.21	28.1	40.2	41.9	45.3	38.64	32.9	30.85	34.28	30.28	1283	306	317	268	859	258	268	259	1106	298	308	307
WT_2	34.08	8.62	8.65	7.89	36.51	36.51	37.95	27.02	41.36	42.31	42.33	40.94	35.21	35.61	36.74	31.08	1125	259	269	287	905	201	291	306	1198	291	275	267
WT_3	33.15	8.19	7.32	9.2	30.58	34.15	40.25	30.64	45.25	40.51	42.2	37.25	30.28	33.61	35.41	27.68	1248	321	287	318	918	266	271	291	1184	314	325	352
WT_4	33.62	7.36	7.59	8.52	34.15	32.61	38.51	32.5	44.21	40.68	40.66	38.24	35.41	31.47	36.94	28.54	1205	201	201	364	1003	188	201	200	1008	287	285	337
WT_5	30.95	9.05	9.26	8.67	34.6	33.47	36.94	39.17	42.68	41.92	43.85	38.64	33.67	35.08	34.22	31.05	1179	258	200	251	907	264	308	197	1214	254	254	364
WT_6	34.68	8.92	8.95	9.04	33.68	33.61	38.51	31.91	42.97	41.37	42.16	39.57	34.59	34.17	36.66	32.05	1162	246	298	250	876	197	187	196	1236	268	342	305
WT_7	32.49	8.63	8.15	7.59	34.95	34.51	39.8	32.64	44.67	43.08	41.67	40.64	32.61	32.69	32.17	29.84	1023	267	241	294	948	168	196	184	1192	294	340	284
WT_8	32.15	7.62	9.2	8.64	31.26	32.18	36.51	31.48	43.15	45.27	44.38	40.05	35.28	31.54	32.08	28.61	1008	297	302	341	961	208	158	206	1064	276	308	261
WT_9	30.12	7.69	9.65	7.69	32.84	32.4	37.69	28.16	41.91	45.19	42.92	39.48	36.101	32.18	34.87	31.85	1268	319	316	352	871	246	250	219	1052	284	267	348
WT_10	30.46	8.56	8.5	7.82	33.41	32.91	35.91	29.76	42.34	44.81	41.67	39.61	33.64	32.61	35.28	29.67	1257	206	254	368	806	238	267	251	1024	274	260	342
WT_11	31.49	8.14	8.41	7.65	34.79	33.57	36.81	29.38	45.61	44.62	41.53	38.67	34.97	33.55	35.22	30.88	1163	224	268	266	852	224	223	253	1094	241	254	309
WT_12	34.98	7.36	7.89	8.94	35.04	35.89	39.62	28.62	44.09	43.8	42.36	38.15	32.94	34.29	35.01	30.61	1058	261	268	286	824	201	241	227	1157	263	298	325
WT_13	32.14	9.04	8.57	7.51	33.26	36.54	40.61	28.94	45.37	43.82	42.53	37.56	33.47	30.29	35.91	30.95	1230	301	221	259	904	196	258	264	1134	249	325	298
WT_14	32.95	8.56	8.64	8.68	33.48	35.24	35.29	27.89	42.91	44.17	42.86	38.69	34.12	36.04	36.97	29.87	1241	328	202	275	834	264	196	239	1120	305	342	288
WT_15	32.41	8.12	9.05	9.26	32.94	34.51	36.51	30.16	42.61	42.09	42.15	40.25	35.18	33.94	34.51	27.64	1104	294	205	305	821	272	187	309	1096	294	339	285
WT_16	31.61	7.68	9.61	8.76	33.61	36.01	34.19	30.52	42.87	42.8	41.61	39.27	30.97	33.61	36.14	30.54	1098	251	234	334	864	251	197	262	1067	302	330	300
WT_17	30.94	7.89	8.92	8.53	34.52	32.84	36.18	31.61	44.3	41.67	41.2	39.46	34.65	33.58	38.26	30.99	1057	250	211	336	927	269	294	295	1126	266	327	338
WT_18	34.19	8.32	8.14	8.69	31.95	32.91	38.51	32.04	45.28	41.52	40.67	38.59	34.81	32.19	34.87	31.08	1168	267	294	312	868	254	164	283	1130	279	357	357
WT_19	31.05	8.44	7.61	9.24	32.64	2.1	38.91	31.94	44.35	42.91	41.06	38.52	33.75	32.78	34.59	29.55	1205	247	277	352	855	201	232	248	1064	289	367	342
WT_20	30.47	8.62	8.26	7.58	34.26	33.61	37.96	30.51	46.02	42.65	42.94	40.9	32.97	34.58	36.47	28.37	1004	295	268	307	801	168	220	256	1097	287	321	330
lpm_1	32.85	35.26	30.58	27.68	31.3	33.1	30.95	32.69	42.38	42.68	35.1	39.64	34.78	33.68	29.85	30.57	1119	1136	1068	1068	805	883	859	725	987	1065	1126	857
lpm_2	34.16	33.62	32.15	29.51	32.64	33.68	30.61	31.8	43.62	44.38	39.65	40.25	36.58	34.96	30.51	32.64	1208	1156	1169	987	798	926	923	801	1103	1025	1195	952
lpm_3	33.61	31.96	31.51	27.53	31.98	36.8	32.61	34.51	41.3	43.25	36.52	39.78	31.97	34.18	28.94	31.25	1195	1284	1127	1005	800	950	894	764	1095	1087	1167	895
lpm_4	30.89	30.15	32.07	26.89	35.01	33.61	32.91	33.64	43.98	41.98	36.99	38.19	35.47	35.91	33.61	30.92	1257	1103	1025	324	701	759	905	764	956	988	1097	1002
lpm_5	30.91	33.58	32.68	27.89	34.19	34.12	31.08	33.51	45.66	44.67	35.84	42.51	33.65	36.84	32.15	30.04	1103	1160	1065	1105	749	826	987	752	1105	986	1207	952
lpm_6	33.98	33.61	32.51	28.67	33.52	33.15	32.12	33.91	45.2	43.8	39.52	41.05	34.18	37.28	30.7	28.84	1158	1094	1105	1064	758	846	967	749	1094	992	1164	961
lpm_7	33.91	31.47	31.92	29.54	35.01	32.91	32.91	32.59	45.32	45.04	38.47	39.51	32.94	34.25	32.07	31.07	1009	1254	1203	984	789	897	854	906	987	1026	1120	849
lpm_8	34.58	32.94	31.5	27.9	34.52	32.51	31.15	31.6	41.98	41.9	37.59	39.64	35.12	31.27	29.14	29.31	1125	1264	1121	953	824	926	837	789	968	1020	1100	987
lpm_9	32.49	35.61	30.84	28.67	33.21	32.04	29.19	35.04	44.36	42.55	37.62	38.77	32.15	33.64	30.86	28.67	1241	1185	1064	1067	764	895	892	828	1067	1009	1066	924
lpm_10	32.16	33.31	30.6	28.4	31.58	33.68	33.02	31.68	48.2	42.87	37.22	40.38	34.96	32.5	30.76	32.97	1207	1064	1097	1102	801	877	821	824	1052	954	1028	968
lpm_11	33.21	31.58	32.42	28.94	31.69	36.91	32.56	32.52	42.68	43.2	36.91	42.01	34.25	35.94	32.94	31.73	1198	1236	1164	1021	822	832	828	782	1034	997	1205	990
lpm_12	31.71	32.96	31.98	28.91	31.5	37.15	29.92	33.67	47.64	41.65	35.69	41.61	32.58	35.2	32.17	33.74	1105	1024	1105	986	796	851	825	764	988	1043	1190	923
lpm_13	31.23	30.19	31.54	27.99	32.01	34.15	30.16	34.09	45.29	42.38	39.82	39.55	32.68	32.94	30.07	28.55	1064	1032	1164	923	759	758	983	891	991	1052	1157	941
lpm_14	32.06	33.61	32.08	28.64	32.95	33.51	32.89	33.69	45.31	41.87	40.22	39.67	35.9	34.87	30.61	32.67	1247	1197	1130	1078	756	749	798	901	1067	1010	1142	895
lpm_15	31.49	32.51	31.52	26.9	32.65	34.28	32.96	32.58	44.54	40.91	39.61	39.81	36.54	33.87	29.84	28.04	1258	1254	1197	1061	781	738	849	854	1121	995	1098	934
lpm_16	32.91	33.68	30.51	27.68	32.51	34.19	31.75	32.64	42.97	42.57	38.53	39.64	34.15	34.18	31.94	31.67	1167	1260	1057	958	747	792	868	683	993	1037	1064	955
lpm_17	33.84	31.19	32.81	28.59	33.62	34.6	32.21	31.95	46.31	41.32	37.25	40.93	34.28	35.67	30.59	31.98	1120	1200	1066	997	768	805	892	821	977	1025	1125	930
lpm_18	32.59	34.1	30.64	29.54	32.57	33.61	33.94	32.49	45.1	43.67	36.98	41.26	36.5	34.91	30.55	29.17	1287	1175	1008	1024	805	849	805	690	1067	1013	1167	947
lpm_19	32.61	33.12	30.6	28.55	32.95	33.07	30.98	32.64	44.69	41.22	38.61	38.47	34.26	33.68	30.28	32.58	1214	1166	1054	101	802	758	851	701	1058	982	1133	961
lpm_20	33.17	32.55	32.95	29.61	31.47	34.91	31.15	32.81	46.51	45.66	39.27	40.65	34.94	32.97	29.68	30.56	1190	1140	1095	968	822	928	837	724	1066	1064	1127	982

## Sheet: Sheet2
The TPM values of MADS-box genes in various tissues of sunflower
Gene name	Root_1	Root_2	Root_3	Stem_1	Stem_2	Stem_3	Leaf_1	Leaf_2	Leaf_3	Flower_1	Flower_2	Flower_3
HaMADS1	0	0.15	0	0	0	0	0	0	0	21.95	18.41	18.74
HaMADS2	0	0	0	0	0	0	10.17	10.19	12.34	0	0.03	0.02
HaMADS3	0	0.09	0	0.06	0.28	0.06	0.06	0	0	56.69	38.32	38.99
HaMADS4	18.93	20.93	18.16	14.42	15.31	19.26	9.34	10.39	7.86	18.71	25.66	24.88
HaMADS5	14.17	14.8	19.48	148.15	151.55	144.48	60.66	55.49	51.33	3.66	5.37	4.45
HaMADS6	20.01	26.54	26.35	161.84	165.72	162.98	25.93	29.89	28.8	24.51	21.04	22.17
HaMADS7	0	0	0	0.07	0.08	0.16	0	0	0	23.84	21.02	21.34
HaMADS8	0	0.09	0	0	0	0	0.29	0.09	0.14	122.54	119.72	120.45
HaMADS9	0.56	0.16	0.41	0.21	0.81	1.03	15.02	16.14	13.66	23.88	28.04	24.47
HaMADS10	0.97	0.82	0.66	0.72	1.14	0.98	0.09	0.25	0.09	5.31	6.86	5.88
HaMADS11	0.99	2.01	1.67	3.51	4.19	5.02	8.9	8.97	8.46	44.13	60.4	59.53
HaMADS12	0	0	0	0	0	0	0.1	0	0	80.27	64.12	65.43
HaMADS13	0.17	0.58	0.48	0	0	0	1.15	0.36	0.34	0.18	0.34	0.25
HaMADS14	0.22	0	0.29	17.43	20.48	21.04	63.74	71.51	58.01	18.7	18.74	18.77
HaMADS15	13.65	14.68	15.83	2.88	3.62	4.95	5.49	4.22	3.75	57.5	68.51	64.94
HaMADS16	0	0	0	0	0	0	0	0	0	58.4	36.61	36.23
HaMADS17	0	0	0	0	0	0	0	0	0	0.15	0.01	1.14
HaMADS18	0.6	0.84	1.23	0.05	0	0.17	1.57	0.58	0.54	282.07	287.49	286.42
HaMADS19	0.5	0.52	0.4	0.05	0.32	0.28	4.11	5.73	4.3	46.12	45.27	46.19
HaMADS20	1.49	0.83	0.71	0.41	0.53	0.85	0.88	1.11	1.27	40.93	46.23	43.9
HaMADS21	0	0	0	0	0	0	0.63	0.5	0.69	41.03	38.55	37.35
HaMADS22	0.8	1.46	0.76	0	0.05	0	0.23	0.07	0.14	86.32	86.57	82.84
HaMADS23	0.35	0.17	0	0.55	0.99	0.92	0	0.25	0.09	68.97	90.28	88.65
HaMADS24	0.37	0.66	0.35	0	0	0	0.7	0.44	0.48	337.97	318.32	314.72
HaMADS25	0	0	0	0	0.14	0	0	0	0	14.99	13.76	14.49
HaMADS26	0.07	0	0.07	0	0	0	0.15	0.06	0.18	98.91	104.34	98.69
HaMADS27	3.58	3.35	4.48	1.29	1.08	1.91	1.27	1.44	1.74	58.74	64.55	65.56
HaMADS28	0.63	0.37	0.2	0.72	0.8	0.42	0	0	0	0.18	0.23	0.45
HaMADS29	0	0	0	0	0	0	0	0	0	0.02	0.05	0

## Sheet: Sheet3
Raw data of qPCR for MADS-box genes in flowers at different stages
Gene name	Cq value
	WT												lpm
	25 DPB			15 DPB			5 DPB			0 DPB			25 DPB			15 DPB			5 DPB			0 DPB
EF1A	25.18	25.51	25.31	20.93	20.69	20.31	26.67	26.62	25.33	23.13	21.82	21.2	22.22	21.19	21.7	20.13	19.92	19.69	22.33	22.37	21.32	23.29	23.4	23.37
HaMADS1	26.58	27	27.41	22.19	22.21	21.84	25.55	25.25	25.18	25.09	24.78	24.63	25.66	25.41	25.39	23.16	23.39	22.82	25.52	24.93	24.61	25.84	26.02	26.35
HaMADS22	26.2	26.28	26.23	21.81	21.58	21.47	25.14	25.1	24.92	24.52	24.46	24.32	25.51	25.25	25.28	22.81	22.72	22.78	24.54	24.67	24.55	26.18	26.52	26.13
EF1A	23.58	24.57	23.77	20.37	19.38	18.52	24.69	25.64	24.86	21.24	21.78	20.78	20.08	19.83	20.32	19.44	20.69	19.29	21.75	20.48	20.57	22.55	22.86	22.68
HaMADS3	34.92	32.74	32.63	27.01	26.59	26.72	28.8	28.9	28.86	25.19	25.25	25.17	33.6	33.03	33.73	28.17	28.14	27.96	29.74	29.73	29.78	29.94	29.69	29.72
HaMADS18	32.6	32.47	31.61	22.79	23.25	24.69	27.27	27.72	28.87	27.08	27.32	27.8	26.01	27.16	27.86	20.72	20.42	20.66	21.72	22.26	23.14	22.53	22.33	22.42
EF1A	27.4	27	27.1	19.31	17.79	18.03	25.5	26.12	25.73	22.33	21.08	21.52	21.06	20.75	20.2	20.13	20.96	19.54	22.01	21.7	21.43	25.63	24.33	23.87
HaMADS9	24.33	24.19	24.22	26.93	26.63	26.77	34.46	34.92	33.04	29.98	29.62	29.71	23.39	23.03	22.99	27.48	27.68	27.84	30.73	30.42	30.27	29.56	29.52	29.47
HaMADS15	22.8	22.66	22.43	24.03	23.68	23.51	31.19	30.96	30.57	29.52	29.46	29.52	23.02	22.81	22.78	25.67	25.7	25.46	28.55	28.27	28.19	28.21	28.29	27.85
HaMADS27	24.4	24.54	24.16	21.97	22.24	21.68	28.15	28.21	27.95	26.98	27.01	27.03	23.99	24.09	23.98	21.83	21.91	21.81	24.83	24.74	24.54	25.92	25.96	26
EF1A	26.83	26.86	27.15	21.22	22.1	21.09	27.61	26.89	27.01	22.67	21.52	21.5	20.98	21.41	21.25	22.55	21.99	22.26	22.44	22.45	22.1	24.51	24.68	24.29
HaMADS24	23.5	23.38	23.3	24.11	23.35	23.55	27.03	26.56	26.17	22.61	23.36	23.05	22.02	21.8	21.75	23.06	22.28	21.97	23.82	23.73	23.45	23.42	25.76	23.28
EF1A	26.11	26.14	26.02	22.63	21.07	20.39	26	26.28	25.66	21.78	21.55	22.06	21.57	20.46	20.8	20.84	20.64	20.38	21.39	21.32	21.86	24.11	23.35	24.15
HaMADS7	30.66	30.33	30.27	26.2	26.18	26.12	30.54	31.05	30.46	28.72	29.13	29.19	27.42	27.28	27.18	24.96	24.85	24.53	25.85	25.63	25.42	27.21	27.09	27.96
HaMADS25	31.73	32.03	31.24	28.09	28.03	27.53	29.49	29.31	29.22	28.45	28.74	28.65	29.95	29.96	29.94	28.43	28.32	28.02	28.75	28.68	28.08	28.24	28.18	27.64
EF1A	25.55	25.68	25.51	19.42	19.32	19.27	25.43	25.49	25.44	21.01	20.94	20.78	20.65	20.1	20.54	19.32	19.34	19.29	21.05	21.09	21.11	22.81	22.71	22.74
HaMADS12	26.12	26.39	26.25	23.97	24.11	24.07	27.34	27.13	27.02	24.57	24.51	24.42	25.4	25.29	25.21	23.44	23.21	23.34	25.14	25.09	25.16	25.02	24.76	24.96
HaMADS19	27.15	26.93	27.18	23.23	22.97	22.99	26.28	26.05	26.17	26.55	27.09	26.56	25.76	25.63	25.63	23.68	23.52	23.4	24.64	24.51	24.57	25.27	25.3	25.13
EF1A	26.04	26.16	26.21	20.64	19.55	19.5	26.42	26.24	26.5	20.95	20.96	20.83	20.53	20.28	20.51	20.05	19.96	19.86	21.37	20.82	21.22	23.58	23.31	23.47
HaMADS11	27.43	27.48	27.24	26.05	26.21	26.16	32.85	32.24	32.2	29.08	29.22	28.91	24.32	24.34	24.2	26.34	26.18	26.26	29.05	29.03	29.17	30.92	30.22	30.99
HaMADS16	32.84	32.83	31.79	28.09	28.04	28.46	31.25	29.95	29.71	26.63	26.57	26.54	32.03	31.4	31.41	26.67	26.58	26.75	27.61	27.75	27.29	26.58	26.56	26.64
EF1A	26.01	25.76	25.49	20.04	20.01	19.93	24.87	24.93	24.53	20.97	20.89	20.39	21.2	20.74	20.66	20.19	19.74	19.86	20.96	20.69	20.64	23.24	23.36	23.52
HaMADS8	25.79	26.14	26.03	24.01	24.09	23.74	26.19	25.88	25.84	25.3	24.71	24.77	22.42	22.4	22.04	21.87	21.76	21.72	22.91	22.75	22.78	25.52	25.24	25.26
HaMADS23	24.15	24.8	24.2	23.07	23.26	23.48	26.48	26.64	26.46	27.73	28.13	28.19	22.66	22.62	22.49	22.1	21.68	21.89	23.83	23.49	23.51	26.52	26.34	26.31
EF1A	24.64	24.22	24.23	19.2	18.78	18.69	21.93	21.46	21.42	21.03	20.67	20.66	19.28	18.48	18.43	19.26	18.91	19.1	22.26	21.94	21.99	23.1	22.37	22.37
HaMADS20	29.97	30.93	30.78	24.84	24.89	24.8	26.28	26.21	26.24	26.07	26.06	25.96	24.67	24.83	24.74	25.12	25.11	25.08	28.3	28.39	28.2	28.45	28.62	28.59
HaMADS21	24.2	24.09	24.07	20.47	20.46	20.35	22.49	22.44	22.4	24.15	24.13	24.23	19.6	19.6	19.51	20.01	19.95	20.02	22.87	22.78	22.61	22.19	22.14	22.13
HaMADS26	26.21	26.27	26.34	24.57	24.71	24.95	27.37	27.52	27.65	26.95	26.87	26.96	23.46	23.66	23.79	23.85	23.77	23.98	28.02	28.18	28.23	27.64	27.83	27.78

## Sheet: Sheet4
Raw data of qPCR for MADS-box genes in different floral organs at 5 DPB
Gene name	Cq value
	WT									lpm
	Bract			Petal			Pistil			Bract			Petal			Pistil
EF1A	22.58	22.67	22.13	20.32	20.57	20.32	21.32	21.76	20.93	20.72	20.87	20.33	22.21	21.48	21.15	23.31	22.56	22.31
HaMADS8	25.47	25.62	25.55	23.95	23.72	23.63	25.18	25.16	25.27	23.26	23.15	23.1	23.57	23.58	23.6	25.94	25.98	25.76
HaMADS11	26.32	26.55	26.66	31.72	31.44	31.33	33.89	34.94	35.3	25.01	25.02	25.12	36.74	36.46	35.59	36.7	36.35	36.02
EF1A	24.35	24.09	23.41	21.56	21.11	21	23.16	22.34	22.04	21.23	20.91	20.5	22.19	21.59	21.49	24.91	24.02	23.84
HaMADS16	31.41	31.01	31.17	34.34	34.66	N/A	30.47	30.28	30.35	29.51	29.53	29.33	34.91	34.56	34.3	30.06	30.31	29.33
HaMADS23	36.18	33.8	33.84	23.58	23.51	23.4	30.1	29.19	29.87	31.19	31.79	31.03	24.09	24.05	23.9	30.68	30.53	30.13
EF1A	22.78	22.57	22.68	21.06	20.42	20.16	22.24	21.94	22.08	21.49	20.49	20.98	20.26	20.02	19.83	23.29	23.21	23.26
HaMADS7	34.79	35.12	35.13	29.85	29.34	29.09	38.31	38.65	N/A	31.1	30.55	31.02	27.28	27.44	27.62	38.57	38.3	36.84
HaMADS12	28.43	28.6	28.64	24.94	24.56	24.76	24.63	24.63	24.62	27.71	27.67	27.58	24.49	24.58	24.69	26.94	26.1	26.58
HaMADS19	28.52	28.1	28.28	23.73	24.72	23.87	30.2	30.35	30.2	28.88	28.5	28.58	23.51	23.4	23.29	31.16	30.95	31.3
EF1A	23.73	23.38	22.96	20.69	20.69	20.58	23.21	22.18	21.58	21.24	21.04	21.09	21.49	21.63	20.84	23.17	24.01	22.68
HaMADS25	37.18	36.27	35.48	28.79	28.87	28.69	29	28.76	29	37.85	35.56	34.77	28.13	28.12	28.27	29.57	30.28	30.23
EF1A	23.52	23.03	22.58	20.94	20.7	20.82	22.79	22.76	22.16	21.19	20.88	20.58	21.02	20.98	20.83	23.94	23.62	23.42
HaMADS1	30.22	31.11	30.37	26.58	26.54	26.59	26.13	26.09	26.78	29.22	29.08	29.34	26.9	26.7	26.67	26.37	26.36	26.36
HaMADS22	30.75	30.59	30.44	26.66	26.64	26.48	26.74	26.68	26.85	29.34	29.29	29.2	27.02	27.1	26.72	26.41	26.27	26.4
HaMADS24	23.16	23.21	23.18	23.55	23.57	23.61	26.01	26.27	26.18	20.53	20.4	20.45	24.19	24.15	24.19	27.02	26.95	26.88
EF1A	22.5	22.17	21.89	20.26	19.47	19.94	20.76	20.72	20.7	20.08	19.56	19.36	20.61	20.43	20.09	22.27	22.28	21.71
HaMADS3	31.33	31.4	31.35	32.14	31.67	32.01	26.23	25.96	26.33	34.96	33.52	33.47	35.47	36.12	35.28	31.18	31.55	32.33
HaMADS18	36.8	36.77	39.3	21.59	21.87	21.74	31.13	32.12	31.54	32.38	32.56	33.31	22.17	21.98	22.32	30.73	31.37	32.21
EF1A	23.64	23.19	22.69	20.4	20.67	20.33	23.08	22.54	22.12	21.77	21.42	21.18	22.43	21.9	21.53	23.99	23.72	23.52
HaMADS9	35.63	36.03	35.74	31.19	30.96	31.08	N/A	N/A	N/A	32.56	32.64	32.15	35.24	34.93	34.35	N/A	N/A	N/A
HaMADS15	26.66	26.4	26.51	32.47	34.09	31.81	32.73	33.13	35.17	23.68	23.67	23.76	36.06	36.03	33.68	32.66	33.21	32.71
EF1A	21.31	21.08	20.78	20.83	20.27	20.54	22.56	21.84	21.24	18.55	18.82	19.08	20.73	20.12	19.92	23.37	22.69	22.75
HaMADS27	30.71	31.19	30.48	25.45	25.36	25.3	27.4	27.22	27.29	27.92	28.03	27.89	25.42	25.34	25.35	28.28	28.17	28.38
EF1A	24.01	23.71	23.67	22.13	21.9	21.82	20.04	19.8	19.67	19.26	19.15	18.93	20.08	19.91	19.78	20.69	20.58	20.34
HaMADS20	31.95	32.22	32.23	23.31	23.19	22.21	19.45	19.81	20.27	28.42	28.2	28.02	20.13	20.07	20.17	23.75	24.05	23.33
HaMADS21	34.69	35.56	34.21	28.15	28.03	28.01	26.12	26.08	25.97	31.3	31.44	31.56	27.18	27.2	27.03	27.69	27.68	27.64
HaMADS26	29.24	29.34	29.58	29.09	29.05	29.36	23.38	21.86	23.25	23.49	23.69	23.87	27.12	27.28	27.38	26.98	28.7	28.4

## Sheet: Sheet5
Raw data of qPCR for MADS-box genes in different floral organs at 0 DPB
Gene name	Cq value
	WT									lpm
	Bract			Petal			Pistil			Bract			Petal			Pistil
EF1A	24.4	23.68	23.59	23.31	23.35	24.36	21.11	21.89	21.11	22.88	22.26	22.56	21.21	21.21	21.12	21.03	20.61	20.23
HaMADS1	35.19	34.21	37.75	27.04	27.11	27.33	22.34	22.51	22.4	32.98	32.88	33.01	27.67	27.71	27.53	21.3	21.38	21.3
HaMADS22	34.27	33.69	36.68	27.47	27.56	27.34	22.71	22.85	22.56	33.18	32.97	33.36	28.2	28.06	28.11	21.74	21.92	21.52
EF1A	23.87	24.14	23.37	21.99	21.79	21.55	20.19	19.54	19.87	22.15	21.16	21.15	21.19	20.17	19.97	19.55	19.24	18.65
HaMADS3	33.26	35.43	35.07	31.21	31.84	31.18	23.64	23.56	23.53	34.35	35.12	35.66	34.31	34.67	34.47	25.48	25.43	25.48
HaMADS18	N/A	N/A	N/A	28.13	27.71	27.76	38.28	38.03	38.07	N/A	N/A	N/A	24.84	24.69	24.56	34.88	34.29	34.37
HaMADS27	32.59	33	33.76	29.27	29.08	29.25	26.2	26.26	26.17	30.23	30.92	30.48	26.23	26.28	26.28	22.87	22.65	22.81
EF1A	26.64	25.42	25.53	23.15	22.94	22.92	21.15	20.86	20.42	24.61	24.07	24.33	21.45	21.16	21.11	20.41	19.78	19.61
HaMADS9	33.42	33.16	33.21	31.49	31.57	31.73	36.7	N/A	38.46	33.36	33.81	32.49	29.39	29.37	29.14	32.06	31.94	32.77
HaMADS15	29.94	29.8	29.59	34.11	34.94	34.3	30.35	30.41	30.51	28.1	27.63	27.61	34.17	35.39	34.77	26.86	26.99	26.74
EF1A	26.67	25.12	25.9	21.39	21.51	21.24	20.16	21.32	20.24	23.62	24.36	23.25	19.61	19.43	19.07	20.37	19.46	19.06
HaMADS12	32.53	32.9	33.67	26.57	26.71	26.77	23.1	23.14	23.04	30.36	30.01	30.3	24.86	24.84	24.99	22.23	22.09	22.21
HaMADS24	29.97	30.71	30.14	23.08	23.11	23.16	20.97	20.85	20.69	26.11	26.63	26.24	21.4	21.34	21.34	20.25	20.24	20.22
EF1A	23.03	23.31	23.07	21.81	22.28	21.99	20.47	20.31	19.87	22.11	21.54	21.55	20.53	22.13	21.05	18.79	18.92	18.95
HaMADS7	34.58	37.04	38.01	30.23	30.99	30.68	28.31	28.5	28.47	30.67	30.91	30.46	25.48	25.29	25.28	24.06	24.14	24.18
HaMADS19	28.06	28.08	28.01	25.07	25.04	25.06	25.11	25.03	25.02	28.46	28.69	28.61	23.18	23.32	23.19	24.98	25.12	25.46
EF1A	23.54	23.83	23.27	20.92	20.95	20.77	20.63	20.7	20.54	23.02	22	22.13	21	20.43	20.41	20.75	20.51	20.09
HaMADS16	N/A	38.52	39.16	34.05	34.09	33.69	26.89	27.13	27.21	33.69	33.38	33.38	35.39	36.66	34.09	23.33	23.18	23.23
HaMADS25	N/A	N/A	N/A	28.43	28.12	28.06	28.93	28.95	29	N/A	N/A	37.94	30.08	30.16	30.11	27.08	27.01	26.85
EF1A	23.65	23.48	23.65	21.32	21.64	21.31	19.83	19.91	19.49	23	22.71	22.37	20.45	20.22	20.07	19.33	19.38	19.29
HaMADS11	27.5	27.65	27.85	30.51	30.04	30.11	32.06	31.62	32.15	26.55	26.37	26.43	39.16	35.41	34.84	32.44	32.3	32.14
HaMADS23	37	37.38	36.21	26.78	27.02	27.09	30.07	30.13	29.84	35.77	34.38	34.53	24.2	24.05	24.23	30.3	30.53	30.35
EF1A	23.76	23.52	23.61	22.85	22.63	22.15	20.62	20.04	19.74	22.19	22.32	22.07	20.53	20.01	20.05	19.95	19.8	19.4
HaMADS8	27.53	27.61	27.43	28	28.02	27.75	23.93	23.95	23.85	25.3	25.36	25.43	24.06	24.08	23.81	22.73	22.73	22.54
EF1A	29.58	29.19	28.84	21.76	21.42	21.23	20.96	20.66	20.58	33.67	33.25	33.59	18.73	18.6	18.66	21.08	20.98	20.82
HaMADS20	33.7	33.95	3.44	22.75	22.61	22.75	29.23	28.95	29.06	33.44	33.5	32.98	19.07	18.68	19	31.31	31.38	31.21
HaMADS21	N/A	N/A	N/A	26.58	26.45	26.44	22.78	22.71	22.88	37.89	N/A	N/A	26.05	26.3	26.16	24.01	24.04	24.12
HaMADS26	32.89	33.4	33.01	27.68	27.61	27.87	34.28	33.16	34.06	36.26	35.54	N/A	25.58	25.63	25.86	33.5	33.28	33.7

## Sheet: Sheet6
Raw data of qPCR for MADS-box genes in petals at different satges
Gene name	Cq value
	Disc floret petal									Ray floret petal
	10 DPB			5 DPB			0 DPB			10 DPB			5 DPB			0 DPB
EF1A	20.08	20.11	20.05	20.35	20.05	20.02	20.62	20.44	20.31	21.14	20.81	20.78	20.32	20.1	20.06	20.77	20.46	20.47
HaMADS3	34.38	34.95	34.77	33.74	34.68	33.66	32.93	33.02	33.15	37.32	36.3	38.12	37.36	37.28	37.62	36.58	37.71	37.19
HaMADS7	27.13	27.04	27.14	27.15	27.05	27.09	30.63	30.26	30.63	27.49	27.55	27.56	25.82	25.89	25.89	28.12	28.03	27.99
HaMADS8	24.87	25.11	25.37	25.54	25.3	25.58	27.14	27.29	27.36	24.83	24.81	24.92	23.31	23.47	23.63	25.64	25.45	25.78
EF1A	20.18	20.17	20.04	20.15	19.99	19.8	20.76	20.49	20.38	21.31	21.06	21.02	19.95	19.79	19.54	20.27	19.87	19.84
HaMADS11	30.72	30.85	31.05	30.72	30.99	31.03	31.03	30.85	31	31.42	31.66	31.67	29.93	29.98	30.04	32.15	32.73	32.29

## Sheet: Sheet7
Raw data of qPCR for MADS-box genes in petals at different positions
Gene name	Cq value
	WT												lpm
	1st parastichy			5th parastichy			15th parastichy			19th parastichy			1st parastichy			5th parastichy			15th parastichy			19th parastichy
EF1A	19.64	19.6	19.48	20.12	20.18	20.09	19.97	20.02	19.81	19.93	19.96	19.95	19.4	19.37	19.24	20.29	20.14	20.12	21.31	21.3	21.22	19.66	19.63	19.41
HaMADS3	37.13	39.04	38.13	28.68	28.68	28.89	28.6	28.6	28.65	28.66	28.66	28.61	38.3	N/A	38.46	35.16	35.8	35.31	33.35	33.46	33.53	36.4	37.67	37.97
EF1A	22.67	22.5	22.64	21.52	21.2	21.19	21.86	21.7	21.58	22.55	21.73	21.54	19.54	19.56	19.51	21.13	20.81	20.73	21.64	21.59	21.57	21.46	21.07	21.11
HaMADS7	28.28	28.42	28.45	29.94	30.06	29.92	30.29	30.11	30.16	30.21	30.24	30.12	25.68	25.55	25.57	26.4	26.24	26.27	27.29	27.23	27.17	27.19	27.29	27.21
HaMADS8	26.48	26.45	26.55	27.11	27.13	27.24	27.54	27.41	27.66	27.42	27.34	27.46	23.16	23.5	23.63	24.44	24.32	24.57	25.31	25.3	25.33	24.94	24.9	24.96
