# Supplementary material for: HaMADS3, HaMADS7, and HaMADS8 are involved in petal prolongation and floret symmetry establishment in sunflower (Helianthus annuus L.)
Source: PeerJ. 2024 Jul 2;12:e17586. doi: 10.7717/peerj.17586 (PMC11225715; doi:10.7717/peerj.17586)
Supplement: Supplemental Information 8 [file peerj-12-17586-s008.xlsx]

## Sheet: Sheet1
Supplementary Table 5 Accession numbers of MADS-box genes in A. thaliana and H. annuus
A. thaliana		H. annuus
Protein	Accession number	Protein	Accession number
AGL100	AT1G17310.2	HaMADS1	XP_021988890.1
AGL65	AT1G18750.3	HaMADS2	XP_022026011.1
AGL104	AT1G22130.1	HaMADS3	XP_022038697.1
AGL87	AT1G22590.2	HaMADS4	XP_022013493.1
AGL9\SEP3	AT1G24260.2	HaMADS5	XP_022039867.1
AGL10\CAL1	AT1G26310.1	HaMADS6	XP_022012415.1
AGL58	AT1G28450.1	HaMADS7	XP_021970065.1
AGL59	AT1G28460.1	HaMADS8	XP_021996898.1
AGL63	AT1G31140.2	HaMADS9	XP_021996899.1
AGL86	AT1G31630.1	HaMADS10	XP_022011291.1
AGL92	AT1G31640.1	HaMADS11	XP_022018509.1
AGL97	AT1G46408.1	HaMADS12	XP_022017817.1
AGL102	AT1G47760.1	HaMADS13	XP_021998375.1
AGL74	AT1G48150.1	HaMADS14	XP_022012459.1
AGL85	AT1G54760.1	HaMADS15	XP_021973672.1
AGL50	AT1G59810.1	HaMADS16	XP_021983447.1
AGL49	AT1G60040.1	HaMADS17	XP_022017193.1
AGL56	AT1G60880.1	HaMADS18	XP_022019591.1
AGL55	AT1G60920.1	HaMADS19	XP_022038766.1
AGL38	AT1G65300.1	HaMADS20	XP_021996908.1
AGL37	AT1G65330.1	HaMADS21	XP_022038382.1
AGL23	AT1G65360.1	HaMADS22	XP_022017231.1
AGL7\AP1	AT1G69120.1	HaMADS23	XP_021983751.1
AGL94	AT1G69540.2	HaMADS24	XP_035832689.1
AGL12\XAL1	AT1G71692.1	HaMADS25	XP_022015757.1
AGL60	AT1G72350.1	HaMADS26	XP_021997447.1
AGL27\MAF1	AT1G77080.8	HaMADS27	XP_022026074.1
AGL67	AT1G77950.1	HaMADS28	XP_022006870.2
AGL66	AT1G77980.1	HaMADS29	XP_035835389.1
AGL30	AT2G03060.2
AGL3\SEP4	AT2G03710.1
AGL44\ANR1	AT2G14210.2
AGL95	AT2G15660.1
AGL22\SVP	AT2G22540.1
AGL17	AT2G22630.1
AGL61	AT2G24840.1
AGL26	AT5G26870.1
AGL33	AT2G26320.1
AGL41	AT2G26880.1
AGL46	AT2G28700.1
AGL29	AT2G34440.1
AGL48	AT2G40210.1
AGL5\SHP2	AT2G42830.2
AGL6\RSB1	AT2G45650.1
AGL20\SOC1	AT2G45660.1
AGL4\SEP2	AT3G02310.1
AGL57	AT3G04100.1
AGL45	AT3G05860.1
AGL103	AT3G18650.1
AGL79	AT3G30260.1
AGL16	AT3G57230.1
AGL18	AT3G57390.1
AGL1\SHP1	AT3G58780.4
AGL13	AT3G61120.1
AGL91	AT3G66656.1
AGL51	AT4G02235.1
AGL11\STK	AT4G09960.4
AGL52	AT4G11250.1
AGL14\XAL2	AT4G11880.1
AGL19	AT4G22950.1
AGL24	AT4G24540.1
AGL40	AT4G36590.1
AGL21	AT4G37940.1
AGL99	AT5G04640.1
AGL96	AT5G06500.1
AGL25\FLC	AT5G10140.1
AGL15	AT5G13790.2
AGL2\SEP1	AT5G15800.2
AGL32\ABS	AT5G23260.4
AGLU1	AT5G11720.1
AGL34	AT5G26580.1
AGL35	AT5G26630.1
AGL36	AT5G26650.1
AGL93	AT5G26950.1
AGL101	AT5G27050.1
AGL53	AT5G27070.1
AGL54	AT5G27090.1
AGL39	AT5G27130.1
AGL89	AT5G27580.1
AGL90	AT5G27960.1
AGL73	AT5G38620.1
AGL77	AT5G38740.1
AGL81	AT5G39750.1
AGL98	AT5G39810.1
AGL76	AT5G40120.1
AGL43	AT5G40220.1
AGL75	AT5G41200.1
AGL80	AT5G48670.1
AGL84	AT5G49420.1
AGL83	AT5G49490.1
AGL72	AT5G51860.1
AGL71	AT5G51870.3
AGL47	AT5G55690.1
AGL82	AT5G58890.1
AGL62	AT5G60440.1
AGL8\FUL	AT5G60910.1
AGL42\FYF	AT5G62165.1
AGL31	AT5G65050.3
AGL70\FLC3	AT5G65060.1
AGL69\FLC4	AT5G65070.3
AGL78	AT5G65330.1
PI	AT5G20240.1
AG	AT4G18960.1
AP3	AT3G54340.1
AGL105	AT5G37420.1
AGL64	AT1G29960.1
