# Supplementary material for: HaMADS3, HaMADS7, and HaMADS8 are involved in petal prolongation and floret symmetry establishment in sunflower (Helianthus annuus L.)
Source: PeerJ. 2024 Jul 2;12:e17586. doi: 10.7717/peerj.17586 (PMC11225715; doi:10.7717/peerj.17586)
Supplement: Supplemental Information 9 [file peerj-12-17586-s009.xlsx]

## Sheet: Sheet1
Supplementary Table 6 The detailed information of materials used for qPCR
Sample	Plant	Comparison	Figure in manscript	Biogical repeats	Technical repeats
Disc floret	WT (25 DPB)	Comparison of expression levels between disc floret of WT and abnormal disc (ray-like) floret of lpm	Figure 3B	15	3
	WT (15 DPB)
	WT (5 DPB)
	WT (0 DPB)
	lpm (25 DPB)
	lpm (15 DPB)
	lpm (5 DPB)
	lpm (0 DPB)
Bract	WT (disc floret, 5 DPB)	Comparison of expression levels in floral organs between disc floret of WT and abnormal disc (ray-like) floret of lpm	Figure 4 and S2	15	3
	WT (disc floret, 0 DPB)
	lpm (disc floret, 5 DPB)
	lpm (disc floret, 0 DPB)
Petal	WT (disc floret, 5 DPB)
	WT (disc floret, 0 DPB)
	lpm (disc floret, 5 DPB)
	lpm (discfloret, 0 DPB)
Pistil	WT (disc floret, 5 DPB)
	WT (disc floret, 0 DPB)
	lpm (disc floret, 5 DPB)
	lpm (disc floret, 0 DPB)
Petal	WT (ray floret, 10 DPB)	Comparison of expression levels in petals between ray and disc floret of WT plants	Figure 5	15	3
	WT (ray floret, 5 DPB)
	WT (ray floret, 0 DPB)
	WT (disc floret, 10 DPB)
	WT (disc floret, 5 DPB)
	WT (disc floret, 0 DPB)
Petal	WT (ray floret, 1st parastichy, 0 DPB)	Comparison of expression levels in petals between WT and lpm on different positions	Figure 6	15	3
	WT (dsic floret, 5th parastichy, 0 DPB)
	WT (dsic floret, 15th parastichy, 0 DPB)
	WT (disc floret, 19th parastichy, 0 DPB)
	lpm (ray floret, 1st parastichy, 0 DPB)
	lpm (disc floret, 5th parastichy, 0 DPB)
	lpm (disc floret, 15th parastichy, 0 DPB)
	lpm (disc floret, 19th parastichy, 0 DPB)
