# Supplementary material for: HaMADS3, HaMADS7, and HaMADS8 are involved in petal prolongation and floret symmetry establishment in sunflower (Helianthus annuus L.)
Source: PeerJ. 2024 Jul 2;12:e17586. doi: 10.7717/peerj.17586 (PMC11225715; doi:10.7717/peerj.17586)
Supplement: Supplemental Information 10 [file peerj-12-17586-s010.xlsx]

## Sheet: Sheet1
Supplementary Table 7 RNA concentration and purity
Sample ID	Sample name	RNA concentration (ng/μL)	Amount of RNA (μg)	OD260/280	OD260/230
1	Root	304.4	6.09	2.18	2.23
2	Stem	110.5	2.21	2.15	2.27
3	Leaf	133.9	2.68	2.23	2.23
4	Flower	343.6	6.87	2.18	2.16
5	Disc floret of WT at 25 DPB	154.1	3.08	2.18	2.31
6	Disc floret of lpm at 25 DPB	415.3	8.31	2.14	2.34
7	Disc floret of WT at 15 DPB	295.5	5.91	2.17	2.24
8	Disc floret of lpm at 15 DPB	536.4	10.73	2.07	2.23
9	Disc floret of WT at 5 DPB	471.2	9.42	2.1	2.24
10	Disc floret of lpm at 5 DPB	276.2	5.52	2.12	2.21
11	Disc floret of WT at 0 DPB	140.8	2.82	2.19	2.15
12	Disc floret of lpm at 0 DPB	240.6	4.81	2.19	2.28
13	Bract of WT at 5 DPB	179.4	3.59	2.18	2.27
14	Bract of lpm at 5 DPB	243.5	4.87	2.2	2.31
15	Bract of WT at 0 DPB	621.4	12.43	2.24	2.38
16	Bract of lpm at 0 DPB	160.1	3.2	2.21	2.27
17	Petal of WT at 5 DPB	433	8.66	2.13	2.24
18	Petal of lpm at 5 DPB	148.4	2.97	2.2	2.21
19	Petal of WT at 0 DPB	987	19.74	2.2	2.39
20	Petal of lpm at 0 DPB	1425.6	28.51	2.2	2.38
21	Pistil of WT at 5 DPB	539.2	10.78	2.06	2.22
22	Pistil of lpm at 5 DPB	823.9	16.48	2.15	2.37
23	Pistil of WT at 0 DPB	168.3	3.37	2.2	1.92
24	Pistil of lpm at 0 DPB	158.7	3.17	2.18	2.31
25	Petal of WT dics floret at 10 DPB	295.2	5.9	2.17	2.17
26	Petal of WT ray floret at 10 DPB	270.1	5.4	2.16	2.32
27	Petal of WT dics floret at 5 DPB	194.1	3.88	2.13	2.16
28	Petal of WT ray floret at 5 DPB	177.8	3.56	2.24	1.62
29	Petal of WT dics floret at 0 DPB	718.2	14.36	2.17	2.41
30	Petal of WT ray floret at 0 DPB	362.5	7.25	2.15	2.29
31	Petal in the 1st parastichy of WT floret at 0DPB (R)	112.2	3.37	2.23	2.18
32	Petal in the 5th parastichy of WT floret at 0DPB (OD)	115.5	3.47	2.2	2.41
33	Petal in the 15th parastichy of WT floret at 0DPB (ID)	132.1	3.96	2	2.04
34	Petal in the 19th parastichy of WT floret at 0DPB (CD)	158.7	4.76	2.17	1.94
35	Petal in the 1st parastichy of lpm floret at 0DPB (R)	148.2	4.45	2.2	1.98
36	Petal in the 5th parastichy of lpm floret at 0DPB (OD)	245.9	7.34	2.19	2.23
37	Petal in the 15th parastichy of lpm floret at 0DPB (ID)	181.4	5.44	2.22	215
38	Petal in the 19th parastichy of lpm floret at 0DPB (CD)	148.2	4.45	2.21	2.33
