# Supplementary material for: HaMADS3, HaMADS7, and HaMADS8 are involved in petal prolongation and floret symmetry establishment in sunflower (Helianthus annuus L.)
Source: PeerJ. 2024 Jul 2;12:e17586. doi: 10.7717/peerj.17586 (PMC11225715; doi:10.7717/peerj.17586)
Supplement: Supplemental Information 11 [file peerj-12-17586-s011.xlsx]

## Sheet: Sheet1
Supplementary Table 8 The primer sequences of 29 MADS-box genes and EF1A (reference gene) for qPCR
Gene name	Gene symble	Accession number	Primer sequences (5'-3')		Location of amplicon		Amplicon length (bp)
			Forward	Reverse	Start	End
HaMADS1	LOC110885489	XM_022133198.2	GAGGAGGAGGAAGACGATGG	CCACTTCGGCATCACACAAA	132	277	146
HaMADS2	LOC110926534	XM_022170319.2	TGTCACCGAGCTCTTTCAGT	TACGTTCCCAAATCCGCAAC	457	638	182
HaMADS3	LOC110941381	XM_022183005.2 (transcript variant X1)	CCCTACAGAACAGGGAGCTT	TGATCCACCAAATGCTGCTG	603	699	97
HaMADS4	LOC110912960	XM_022157801.2 (transcript variant X2)	GAAAGGCGTAGCCTTCACTC	ACTTAAACCCTGCAGCTCCT	734	895	162
HaMADS5	LOC110942417	XM_022184175.2	GAACTTCAGCGGTTGGAGAC	GTGGCCTCTTGCCATTTGAA	524	701	178
HaMADS6	LOC110912052	XM_022156723.2 (transcript variant X4)	CCTGAGGATGATGGCTCGAT	CCCGACATATGGGAGTGTGA	781	911	131
HaMADS7	LOC110865152	XM_022114373.2 (transcript variant X2)	AAGTCACCTTCGCTAAACGC	CAGGCGCTTCATAGTTGCAT	230	412	183
HaMADS8	LOC110894044	XM_022141206.2	CCATTGCCATGGGTAGAGGA	TCGCAGAGGACGGATAGTTC	149	275	127
HaMADS9	LOC110894045	XM_022141207.2 (transcript variant X1)	GCTTTCGAGCTTTCTGTGCT	AACTGCCTCAAATGCTGGAC	296	480	185
HaMADS10	LOC110911036	XM_022155599.2 (transcript variant X2)	TCACTCCAGTATGGAGGCAAT	TCGCTCTTAGCTTGGAGGAT	474	598	125
HaMADS11	LOC110918519	XM_022162817.2	AAGCTGCTTACTGGACCTGA	CAAAGGCTCAAGGTCTTCCC	617	745	129
HaMADS12	LOC110917628	XM_022162125.2 (transcript variant X1)	ATCGGCTCGGATGAGATGAA	GCATCCAACCCGGAAACAAT	905	977	73
HaMADS13	LOC110895369	XM_022142683.2 (transcript variant X2)	GCGACATCTCACCACCTAGA	TCTTGCGGAGAAGACGATGA	316	506	191
HaMADS14	LOC110912095	XM_022156767.2 (transcript variant X2)	TTTGCCCAGATCTTGATCGC	GGCAACCTCAGCATCACAAA	173	363	191
HaMADS15	LOC110868735	XM_022117980.2	CACCAGCGCACCAATATTCA	GTGGCGGATCATCCAAAGTG	771	873	103
HaMADS16	LOC110879310	XM_022127755.2	AGAGCATGCAGCAGCTAAAC	AGGAGTAGCCTCCAGAGTCA	670	788	119
HaMADS17	LOC110916843	XM_022161501.2	GCTGGGTGATTGCTTGGAAA	GTCTTGAGCACTCCTCACCT	390	543	154
HaMADS18	LOC110919631	XM_022163899.2	ACGCGAACAAGTTCTTGAGG	TCATGCAAGTTTGGCTGCAT	625	762	138
HaMADS19	LOC110941434	XM_022183074.2	GGGTGCACCACCACATATTC	TGGTGACCGAACCATGAAGA	773	846	74
HaMADS20	LOC110894051	XM_022141216.2	AGTGAAATGGCAGCAATGGG	CATCCTCTCATGCAAGTTCGG	681	770	90
HaMADS21	LOC110941077	XM_022182690.2 (transcript variant X1)	TCAAGCGGATCGAGAACACT	GGCGTCACAAAGAACAGACA	455	555	101
HaMADS22	LOC110916889	XM_022161539.2 (transcript variant X1)	GCGGTCGCCTCTATGAGTAT	CTGAAGGTTGGCGATTTGCT	460	623	164
HaMADS23	LOC110879579	XM_022128059.2	GCGAACGCAAGCTTAAAGTG	CGTATTGCGGATCCTCTCCT	547	672	126
HaMADS24	LOC110872829	XM_035976796.1 (transcript variant X1)	AGGGAAAGGCCATACAGGAG	GGCATGAGGAAGGTTGTGTC	512	647	136
HaMADS25	LOC110915384	XM_022160065.2 (transcript variant X1)	CTCGAGCAACACATGCAAGA	GCAGGTGTCGGTTTGAGTTT	447	527	81
HaMADS26	LOC110894535	XM_022141755.2 (transcript variant X1)	AGGGAAAGGCCATACAGGAG	TCTCCTCCGATGTTGAGAGC	769	937	169
HaMADS27	LOC110926652	XM_022170382.2	TGTCTCATCCTGCACATGGT	CGCTCCCGAGATTTGTTCAG	691	782	92
HaMADS28	LOC110905399	XM_022151178.2 (transcript variant X1)	TTCCAGTGTCTGCTCCCAAT	CTCCACCCTGTTCGTCATCT	628	766	139
HaMADS29	LOC110891618	XM_035979496.1	CAGAACGCACACCATCCAAA	GCTCTGCAAGATCACTCAGC	1679	1847	169
EF1A	LOC110868526	XM_022117715.2	GTGCCAGTGGGACGTGTTGA	CGATCTGGCCAGGGTGGTTC	949	1225	277
